# Supplementary material for: Analysis of Virulence and Antimicrobial Resistance Gene Carriage in Staphylococcus aureus Infections in Equids Using Whole-Genome Sequencing
Source: mSphere. 2021 Aug 4;6(4):e00196-20. doi: 10.1128/mSphere.00196-20 (PMC8386420; doi:10.1128/mSphere.00196-20)
Supplement: DATA SET S1 [file msphere.00196-20-sd001.xlsx]

## Sheet: Sheet1
Isolate ID	Est WGS coverage (x times)	BioSample	Illumina reads	# Assembly	WGS	Microbial culture growth	Isolation Year	Age (years)	Breed	Sex	Infection site	Outcome	Death due to bacterial infection (Y/N)	Surgical complication (Y/N)	Methicillin resistance	Biofilm production	MLST	rMLST	SCCmec type	spa type	dru type	MLST CC	aac6-Aph2	aadD	aph3-III	blaZ	cat-pC221	dfrC	dfrG	dfrK	erm33	ermA	ermC	fosB	lnuA	mecA	mphC	mupA (ileS2)	norA	qacA/B	qacC (smr)	spc	str	tetK	tetL	tetM	agr type	aureolysin	hlgA
09-047	58.6204	SAMN13948036	SRR14923849	GCA_010364705.1	JAAFNH000000000		2007	18	Quarter Horse	Gelding	Skin	Survived			S	Neg	816	6128		t1294		singleton	0	0	0	0	0	0	0	0	0	0	0	0	0	0	0	0	1	0	0	0	0	0	0	0	2	1	1
11-028	65.9627	SAMN13948037	SRR14923806	GCA_010364065.1	JAAFNG000000000		2008	NA	Enviromental	NA	Enviromental	Environmental			MR	Pos	8	53899	IVd	t064	dt10a	8	1	0	0	1	0	1	0	0	0	0	0	1	0	1	0	0	1	0	0	0	0	0	0	1	1	1	1
11-038	62.0123	SAMN13948038	SRR14923850	GCA_010364005.1	JAAFNF000000000		2008	14	Quarter Horse	Mare	Skin	Survived			MR	Neg	8	53899	IVd	t064	dt10a	8	1	0	0	1	0	1	0	0	0	0	0	1	0	1	0	0	1	0	0	0	0	0	0	1	1	1	1
17-021	57.6344	SAMN13948039	SRR14923825	GCA_010364725.1	JAAFNE000000000		2009	3.8	American Paint	Stallion	Respiratory	Survived			S	Neg	5	54205		t002		5	0	1	0	0	0	0	0	0	1	1	0	1	1	0	0	1	1	0	1	1	0	0	0	0	2	1	1
17-024	69.431	SAMN13948040	SRR14923836	GCA_010364655.1	JAAFND000000000		2009	5	Quarter Horse	Mare	Bone/Joint	Survived			S	Neg	1	54206		t922		1	0	0	0	0	0	0	0	0	0	0	0	0	0	0	0	0	1	0	0	0	0	0	0	0	3	1	1
17-036	63.682	SAMN13948041	SRR14923857	GCA_010364665.1	JAAFNC000000000		2009	22	Tennessee Walking Horse	Mare	Respiratory	Survived			S	Pos	97	54207		t10103		97	0	0	1	1	0	0	0	0	0	0	0	0	0	0	1	0	1	0	0	0	0	0	0	0	1	1	1
20-093	51.9892	SAMN13948042	SRR14923794	GCA_010364645.1	JAAFNB000000000		2010	18	Quarter Horse	Gelding	Respiratory	Survived			MR	Neg	8	4320	IVa	t008	dt9g	8	0	0	1	1	0	0	0	0	0	0	0	1	0	1	1	0	1	0	0	0	0	0	0	0	1	1	1
21-081	49.8213	SAMN13948043	SRR14923803	GCA_010364545.1	JAAFNA000000000		2010	23	Quarter Horse	Mare	Skin	Survived			S	Neg	97	54208		t2112		97	0	0	0	0	0	0	1	0	0	0	0	0	0	0	0	0	1	0	0	0	0	0	0	0	1	1	1
26-006	54.1707	SAMN13948044	SRR14923847	GCA_010363825.1	JAAFMZ000000000		2010	10	Dutch Warmblood	Gelding	Bone/Joint	Died	N		S	Neg	1	54209		t127		1	1	1	0	1	0	1	0	0	0	0	0	0	0	0	0	0	1	1	0	0	0	1	1	0	3	1	1
26-028	61.1137	SAMN13948045	SRR14923848	GCA_010364825.1	JAAFMY000000000		2010	0	Hanoverian	Mare	Blood	Survived			S	Neg	133	57691		t17108		133	0	0	0	0	0	0	0	0	0	0	0	1	0	0	0	0	1	0	0	0	0	0	0	0	1	1	1
26-073	72.3084	SAMN13948046	SRR14923807	GCA_010364295.1	JAAFMX000000000	broth enrichment	2010	0	Quarter Horse	Mare	Blood	Survived			S	Neg	6	54211		t701		5	0	0	0	0	0	0	0	0	0	0	0	1	0	0	0	0	1	0	0	0	0	0	0	0	1	1	1
28-062	60.9129	SAMN13948047	SRR14923808	GCA_010363935.1	JAAFMW000000000		2010	7.6	Arabian	Mare	Bone/Joint	Survived		Y	S	Neg	816	57189		t1294		singleton	0	0	0	0	0	0	0	0	0	0	0	0	0	0	0	0	1	0	0	0	0	0	0	0	2	1	1
28-091	55.9919	SAMN13948048	SRR14923809	GCA_010363805.1	JAAFMV000000000		2010	1.6	Quarter Horse	Gelding	Cornea	Survived			S	Neg	97	54212		t3992		97	0	0	0	0	0	0	0	0	0	0	0	0	0	0	0	0	1	0	0	0	0	0	0	0	1	1	1
29-001	57.6867	SAMN13948049	SRR14923810	GCA_010364285.1	JAAFMU000000000	broth enrichment	2010	0	Gypsy Vanner	Mare	Respiratory	Survived			S	Neg	1	4390		t127		1	0	0	0	1	0	0	0	0	0	0	0	0	0	0	0	0	1	0	0	0	0	0	0	0	3	1	1
29-017	82.1175	SAMN13948050	SRR14923811	GCA_010363725.1	JAAFMT000000000		2010	25	American Paint	Gelding	Skin	Survived			S	Neg	1660	57198		t549		No CC	1	1	0	1	1	0	1	0	0	0	0	0	0	0	0	0	1	0	1	0	0	0	0	0	2	1	1
29-021	46.9063	SAMN13948051	SRR14923812	GCA_010363925.1	JAAFMS000000000		2010	30	Mixed breed	Gelding	Respiratory	Survived			MR	Neg	8	4320	IVa	t008	dt9g	8	1	0	1	1	1	1	0	0	0	0	0	1	0	1	1	0	1	0	0	0	1	1	0	0	1	1	1
29-031	51.3601	SAMN13948052	SRR14923813	GCA_010364265.1	JAAFMR000000000		2010	4	Quarter Horse	Mare	Cornea	Died	N		MR	Neg	8	57201	IVa	t008	dt9g	8	1	0	1	1	1	1	0	0	0	0	0	1	0	1	1	0	1	0	1	0	1	1	0	0	1	1	1
30-020	51.012	SAMN13948053	SRR14923814	GCA_010364605.1	JAAFMQ000000000		2010	4	Thoroughbred	Mare	Skin	Survived			S	Neg	1	57202		t559		1	0	0	0	0	0	0	0	0	0	0	0	0	0	0	0	0	1	0	0	0	0	0	0	0	3	1	1
30-061	60.4641	SAMN13948054	SRR14923815	GCA_010364615.1	JAAFMP000000000	1+	2011	8	Quarter Horse	Mare	Bone/Joint	Died	Y		S	Neg	188	54213		t189		1	0	0	0	1	0	0	0	0	0	0	0	0	0	0	0	0	1	0	0	0	0	0	0	0	1	1	1
31-073	55.7407	SAMN13948055	SRR14923816	GCA_010364505.1	JAAFMO000000000		2011	10	Mixed breed	Gelding	Skin	Survived		Y	MR	Neg	8	4320	IVa	t008	dt9g	8	1	0	0	0	0	1	0	0	0	0	0	1	0	1	0	0	1	0	1	0	1	1	0	0	1	1	1
33-029	56.929	SAMN13948056	SRR14923851	GCA_010364565.1	JAAFMN000000000	200 cfu/ml	2011	5	Miniature Donkey	Gelding	Urine	Survived			S	Neg	30	54214		t17146		30	0	0	0	1	0	0	0	0	0	0	0	1	0	0	0	0	1	0	0	0	0	0	0	0	3	1	1
33-036	50.5994	SAMN13948057	SRR14923852	GCA_010364555.1	JAAFMM000000000		2011	17	Holsteiner	Mare	Skin	Survived			S	Pos	133	57192		t3768		133	0	0	0	0	0	0	0	0	0	0	0	1	0	0	0	0	1	0	0	0	0	0	0	0	1	1	1
36-004	53.7531	SAMN13948058	SRR14923817	GCA_010364445.1	JAAFML000000000		2011	0	Quarter Horse	Stallion	Cornea	Survived			S	Neg	1	54215		t127		1	0	0	0	0	0	0	1	0	0	0	0	0	0	0	0	0	1	0	0	0	0	0	0	0	3	1	1
36-009	44.7886	SAMN13948059	SRR14923818	GCA_010364525.1	JAAFMK000000000	broth enrichment	2011	10	Hanoverian	Mare	Uterine	Survived			S	Neg	45	54216		t065		45	0	0	0	0	0	0	0	0	0	0	0	0	0	0	0	0	1	0	0	0	0	0	0	0	1	1	1
36-054	66.3812	SAMN13948060	SRR14923819	GCA_010364455.1	JAAFMJ000000000		2011	9.3	Quarter Horse	Mare	Bone/Joint	Died	Y		S	Pos	133	54217		t3768		133	0	0	0	0	0	0	0	0	0	0	0	1	0	0	0	0	1	0	0	0	0	0	0	0	1	1	1
36-057	64.0701	SAMN13948061	SRR14923820	GCA_010364465.1	JAAFMI000000000	2+	2011	3	Mule	Gelding	Skin	Survived			S	Pos	1	57203		t591		1	0	0	0	0	0	0	0	0	0	0	0	0	0	0	0	0	1	0	0	0	0	0	0	0	3	1	1
37-094	46.0791	SAMN13948062	SRR14923821	GCA_010364405.1	JAAFMH000000000	broth enrichment	2011	8	Dutch Warmblood	Gelding	Skin	Survived			S	Pos	97	54207		t10103		97	0	0	0	0	0	0	0	0	0	0	0	0	0	0	0	0	1	0	0	0	0	0	0	0	1	1	1
38-086	42.7277	SAMN13948063	SRR14923822	GCA_010364415.1	JAAFMG000000000	2 colonies	2012	14	Quarter Horse	Gelding	Cornea	Survived			MR	Neg	5	4326	IIa	t002	NA	5	0	1	0	1	0	0	0	0	1	1	0	1	0	1	0	0	1	0	0	1	0	0	0	0	2	1	1
40-086	41.4613	SAMN13948064	SRR14923823	GCA_010364385.1	JAAFMF000000000		2012	6	Quarter Horse	Mare	Bone/Joint	Survived			MR	Neg	8	4320	IVa	t008	dt9g	8	0	0	1	1	0	0	0	0	0	0	0	1	0	1	1	0	1	0	0	0	0	0	0	0	1	1	1
41-079	45.994	SAMN13948065	SRR14923824	GCA_010364355.1	JAAFME000000000	3+	2012	7	Thoroughbred	Gelding	Bone/Joint	Died	Y		S	Neg	133	57205		t17018		133	0	0	0	0	0	0	0	0	0	0	0	1	0	0	0	0	1	0	0	0	0	0	0	0	1	1	1
46-023	56.4547	SAMN13948066	SRR14923826	GCA_010364965.1	JAAFMD000000000	2+	2013	7	Oldenburg	Mare	Bone/Joint	Survived			S	Neg	133	54218		t7355		133	0	0	0	0	0	0	0	0	0	0	0	1	0	0	0	0	1	0	0	0	0	0	0	0	1	1	1
47-073	56.6059	SAMN13948067	SRR14923827	GCA_010365075.1	JAAFMC000000000	3+	2014	fetus	Clydesdale	Stallion	Blood	Died	Y		S	Neg	97	54212		t2112		97	0	0	0	0	0	0	0	0	0	0	0	0	0	0	0	0	1	0	0	0	0	0	0	0	1	1	1
47-087	72.5614	SAMN13948068	SRR14923828	GCA_010364995.1	JAAFMB000000000	few colonies	2014	13	Quarter Horse	Stallion	Blood	Died	N		S	Neg	97	54212		t2112		97	0	0	0	0	0	0	0	0	0	0	0	0	0	0	0	0	1	0	0	0	0	0	0	0	1	1	1
48-001	69.9505	SAMN13948069	SRR14923829	GCA_010364925.1	JAAFMA000000000	1+	2014	3	Mixed breed	Mare	Respiratory	Died	Y		S	Neg	1	57195		t127		1	0	0	0	0	0	0	0	0	0	0	0	0	0	0	0	0	1	0	0	0	0	0	0	0	3	1	1
48-067	66.4848	SAMN13948070	SRR14923830	GCA_010365025.1	JAAFLZ000000000	2 colonies	2014	2	Quarter Horse	Stallion	Bone/Joint	Died	Y		S	Neg	133	57199		t1166		133	0	0	0	0	0	0	0	0	0	0	0	1	0	0	0	0	1	0	0	0	0	0	0	0	1	1	1
48-075	75.8603	SAMN13948071	SRR14923831	GCA_010365035.1	JAAFLY000000000	3+	2014	0	Clydesdale	Stallion	Skin	Survived			S	Neg	97	54212		t2112		97	0	0	0	0	0	0	0	0	0	0	0	0	0	0	0	0	1	0	0	0	0	0	0	0	1	1	1
49-063	60.9999	SAMN13948072	SRR14923832	GCA_010364845.1	JAAFLX000000000	few colonies	2014	4	Gypsy Vanner	Stallion	Skin	Survived			S	Neg	1660	54219		t12047		No CC	0	0	0	0	0	0	0	0	0	0	0	0	0	0	0	0	1	0	0	0	0	0	0	0	2	1	1
49-069	65.1604	SAMN13948073	SRR14923833	GCA_010364875.1	JAAFLW000000000	1+	2014	0	Donkey	Mare	Bone/Joint	Survived			MR	Neg	398	4340	IVa	t011	dt10q	398	1 (in reads)	0	0	1 (in reads)	0	0	0	1	0	0	0	0	0	1	0	0	1	0	0	0	0	0	0	1	1	1	1
49-079	51.4863	SAMN13948074	SRR14923834	GCA_010364985.1	JAAFLV000000000	3+	2014	8	Quarter Horse	Mare	Bone/Joint	Died	Y		S	Neg	133	57196		t17107		133	0	0	0	0	0	0	0	0	0	0	0	1	0	0	0	0	1	0	0	0	0	0	0	0	1	1	1
49-097	69.4025	SAMN13948075	SRR14923835	GCA_010364895.1	JAAFLU000000000	2+	2014	0	Thoroughbred	Mare	Skin	Survived			S	Neg	133	57200		t17109		133	0	0	0	0	0	0	1	0	0	0	0	1	0	0	0	0	1	0	0	0	0	0	0	0	1	1	1
50-087	63.1414	SAMN13948076	SRR14923837	GCA_010364865.1	JAAFLT000000000	2 colonies	2014	7	Quarter Horse	Mare	Bone/Joint	Survived			S	Neg	97	57197		t426		97	0	0	0	1 (in reads)	0	0	0	0	0	0	0	0	0	0	0	0	1	0	0	0	0	0	0	0	1	1	1
51-045	78.0569	SAMN13948077	SRR14923838	GCA_010364935.1	JAAFLS000000000	3+	2014	0	Donkey	Stallion	Respiratory	Died	Y		MR	Neg	8	53899	IVd	t064	dt10a	8	1 (in reads)	0	0	1	1	1	0	0	0	0	1	1	0	1	0	0	1	0	0	0	0	0	0	1	1	1	1
51-058	73.0289	SAMN13948078	SRR14923839	GCA_010364805.1	JAAFLR000000000	3+	2014	6	American Paint	Gelding	Skin	Survived			MR	Neg	8	54220	IVd	t064	dt10a	8	1	0	0	1	0	1	0	0	0	0	0	1	0	1	0	0	1	0	0	0	0	0	0	1	1	1	1
53-100	73.0214	SAMN13948079	SRR14923840	GCA_010364745.1	JAAFLQ000000000	4+	2015	4	Quarter Horse	Mare	Bone/Joint	Survived			S	Neg	1	4390		t127		1	1	1	0	1	0	0	0	1	0	0	0	0	0	0	0	0	1	1	0	0	0	0	1	0	3	1	1
54-016	77.8746	SAMN13948080	SRR14923841	GCA_010364755.1	JAAFLP000000000	1 colony	2015	2	American Paint	Mare	Respiratory	Died	N		S	Neg	1	4390		t127		1	1	1	0	1	0	0	0	1	0	0	0	0	0	0	0	0	1	1	0	0	0	0	1	0	3	1	1
54-075	90.0055	SAMN13948081	SRR14923842	GCA_010363905.1	JAAFLO000000000	2+	2015	5	Donkey	Mare	Respiratory	Died	N		S	Neg	816	57189		t1294		singleton	0	0	0	0	0	0	0	0	0	0	0	0	0	0	0	0	1	0	0	0	0	0	0	0	2	1	1
56-089	68.7982	SAMN13948082	SRR14923843	GCA_010364775.1	JAAFLN000000000	1+	2015	16	Quarter Horse	Mare	Skin	Survived		Y	MR	Neg	398	57692	IVa	t011	dt10q	398	1 (in reads)	0	0	1 (in reads)	0	0	0	1	0	0	0	0	0	1	0	0	1	0	0	0	0	0	0	1	1	1	1
57-034	78.7124	SAMN13948083	SRR14923844	GCA_010363945.1	JAAFLM000000000	6 colonies	2015	5	Quarter Horse	Gelding	Skin	Survived			S	Neg	1	4390		t127		1	0	0	0	0	0	0	0	0	0	0	0	0	0	0	0	0	1	0	0	0	0	0	0	0	3	1	1
58-006	64.2291	SAMN13948084	SRR14923845	GCA_010363915.1	JAAFLL000000000	2+	2015	3	Quarter Horse	Mare	Respiratory	Died	Y		S	Neg	816	6128		t1294		singleton	0	0	0	0	1	0	0	0	0	0	0	0	0	0	0	0	1	0	0	0	0	1	0	0	2	1	1
59-071	43.2237	SAMN13948085	SRR14923846	GCA_010363835.1	JAAFLK000000000	broth enrichment	2015	0	Quarter Horse	Gelding	Bone/Joint	Died	Y	Y	S	Neg	398	54221		t034		398	0	0	0	1	0	0	1	0	0	0	0	0	0	0	0	0	1	0	0	0	0	0	0	1	1	1	1
60-016	75.824	SAMN13948086	SRR14923856	GCA_010363815.1	JAAFLJ000000000	2+	2015	7	Quarter Horse	Mare	Skin	Survived			S	Neg	816	57189		t1294		singleton	0	0	0	0	0	0	0	0	0	0	0	0	0	0	0	0	1	0	0	0	0	0	0	0	2	1	1
60-070	55.6317	SAMN13948087	SRR14923855	GCA_010363755.1	JAAFLI000000000	2+	2015	31	Arabian	Mare	Respiratory	Survived			S	Neg	612	54222	IVd	t064	dt7d	8	1	0	0	1	0	1	0	0	0	0	0	1	0	1	0	0	1	0	0	0	0	0	0	1	1	1	1
60-073	173.775	SAMN13948088	SRR14923786	GCA_010363845.1	JAAFLH000000000	1+	2015	5	Peruvian Paso	Gelding	Abdominal mass	Died	Y		S	Neg	4277	57185		t701		5	0	0	0	0	0	0	0	0	0	0	0	1	0	0	0	0	1	0	0	0	0	0	0	0	1	1	1
61-017	76.2913	SAMN13948089	SRR14923787	GCA_010363635.1	JAAFLG000000000	2+	2015	3	Thoroughbred	Gelding	Skin	Survived		Y	MR	Neg	612	54222	IVd	t064	dt7d	8	1	0	0	1	1	1	0	0	0	0	0	1	0	1	0	0	1	0	0	0	0	1	0	1	1	1	1
62-008	68.1181	SAMN13948090	SRR14923788	GCA_010364075.1	JAAFLF000000000	1+	2015	23	American Paint	Gelding	Respiratory	Died	Y		S	Neg	1	57193		t127		1	1	1	0	1	0	0	0	1	0	0	0	0	0	0	0	0	1	1	0	0	0	0	1	0	3	1	1
62-068	46.5053	SAMN13948091	SRR14923789	GCA_010364145.1	JAAFLE000000000	2 colonies	2016	20	Mixed breed	Gelding	Skin	Survived			S	Neg	1181	6117		t334		8	0	0	1	1 (in reads)	0	0	0	0	0	0	0	1	0	0	0	0	1	0	0	0	0	1	0	0	1	1	1
63-019	63.6044	SAMN13948092	SRR14923790	GCA_010363655.1	JAAFLD000000000	2+	2016	12	American Paint	Gelding	Blood	Survived			S	Neg	1	54223		t17118		1	1	0	0	1	1	1	0	0	0	0	0	0	0	0	0	0	1	0	0	0	0	0	0	0	3	1	1
63-045	52.393	SAMN13948093	SRR14923791	GCA_010363735.1	JAAFLC000000000	2+	2016	0	Friesian	Stallion	Blood	Survived			S	Neg	1	54224		t127		1	1	1	0	1	0	0	0	1	0	0	0	0	0	0	0	0	1	1	0	0	0	0	1	0	3	1	1
63-071	83.0686	SAMN13948094	SRR14923792	GCA_010363625.1	JAAFLB000000000	1+	2016	3	Arabian	Stallion	Respiratory	Survived			S	Neg	1	4390		t127		1	1	1	0	1	0	0	0	1	0	0	0	0	0	0	0	0	1	1	0	0	0	0	1	0	3	1	1
63-083	80.5384	SAMN13948095	SRR14923793	GCA_010364345.1	JAAFLA000000000	2+	2016	10	Miniature Donkey	Mare	Cornea	Survived			S	Neg	582	5276		t491		15	0	0	1	1	0	0	0	0	0	0	0	1	0	0	0	0	1	0	0	0	0	1	0	0	2	1	1
64-065	74.8226	SAMN13948096	SRR14923795	GCA_010364325.1	JAAFKZ000000000	broth enrichment	2016	7	Quarter Horse	Gelding	Respiratory	Survived			S	Neg	1	4390		t127		1	1	1	0	1	0	0	0	1	0	0	0	0	0	0	0	0	1	1	0	0	0	0	1	0	3	1	1
65-098	71.9894	SAMN13948097	SRR14923796	GCA_010364165.1	JAAFKY000000000	2+	2016	10	Quarter Horse	Mare	Skin	Survived		Y	S	Neg	1	4390		t127		1	1	1	0	1	0	0	0	1	0	0	0	0	0	0	0	0	1	1	0	0	0	0	1	0	3	1	1
66-021	72.1988	SAMN13948098	SRR14923797	GCA_010364235.1	JAAFKX000000000	3+	2016	0	Quarter Horse	Mare	Lymph node	Died	N		S	Neg	1	54225		t321		1	0	0	0	0	0	0	0	0	0	0	0	0	0	0	0	0	1	0	0	0	0	0	0	0	3	1	1
66-032	77.3403	SAMN13948099	SRR14923798	GCA_010364225.1	JAAFKW000000000	1+	2016	13	American Paint	Mare	Skin	Survived		Y	S	Neg	97	57190		t7352		97	0	0	0	0	0	0	0	0	0	0	0	0	0	0	0	0	1	0	0	0	0	0	0	0	1	1	1
66-064	68.4455	SAMN13948100	SRR14923799	GCA_010363645.1	JAAFKV000000000	4+	2016	4	Thoroughbred	Mare	Skin	Died	Y		S	Neg	133	4499		t1166		133	0	0	0	0	0	0	0	0	0	0	0	1	0	0	0	0	1	0	0	0	0	0	0	0	1	1	1
66-067	67.1387	SAMN13948101	SRR14923800	GCA_010364125.1	JAAFKU000000000	4+	2016	5	Thoroughbred	Gelding	Skin	Survived			S	Neg	133	57200		t1166		133	0	0	0	0	0	0	1	0	0	0	0	1	0	0	0	0	1	0	0	0	0	0	0	0	1	1	1
66-100	54.6266	SAMN13948102	SRR14923854	GCA_010364015.1	JAAFKT000000000	broth enrichment	2016	13	American Saddlebred	Mare	Skin	Survived		Y	S	Neg	6	57186		t701		5	0	0	0	0	0	0	0	0	0	0	0	1	0	0	0	0	1	0	0	0	0	0	0	0	1	1	1
67-013	64.039	SAMN13948103	SRR14923853	GCA_010364195.1	JAAFKS000000000	4+	2016	6	Quarter Horse	Mare	Bone/Joint	Died	Y	Y	S	Neg	1	4390		t127		1	1	1	0	1	0	0	0	1	0	0	0	0	0	0	0	0	1	1	0	0	0	0	1	0	3	1	1
67-049	73.3626	SAMN13948104	SRR14923801	GCA_010364185.1	JAAFKR000000000	3+	2016	2	Donkey	Stallion	Skin	Died	Y		S	Neg	133	54226		t2420		133	0	0	0	0	0	0	0	0	0	0	0	1	0	0	0	0	1	0	0	0	0	0	0	0	1	1	1
67-090	61.5987	SAMN13948105	SRR14923802	GCA_010363705.1	JAAFKQ000000000	4+	2016	5	Thoroughbred	Gelding	Skin	Survived			S	Pos	816	57189		t1294		singleton	0	0	0	0	0	0	0	0	0	0	0	0	0	0	0	0	1	0	0	0	0	0	0	0	2	1	1
68-009	59.7609	SAMN13948106	SRR14923804	GCA_010364035.1	JAAFKP000000000	3+	2016	19	Quarter Horse	Gelding	Skin	Died	N		S	Neg	4214	54227		t17110		133	0	0	0	0	0	0	0	0	0	0	0	1	0	0	0	0	1	0	0	0	0	0	0	0	1	1	1
70-074	81.8173	SAMN13948107	SRR14923805	GCA_010364105.1	JAAFKO000000000	2+	2017	12	Quarter Horse	Gelding	Respiratory	Died	N		S	Pos	4215	54228		t2559		No CC	0	0	0	0	0	0	0	0	0	0	0	0	0	0	0	0	1	0	0	0	0	0	0	0	4	1	1
[truncated: 91 more columns]

## Sheet: Sheet2
Isolate ID	MLST	Infection site	Surgical complication (Y/N)	Died	Methicillin resistance	Biofilm production	lukPQ	Panton-Valentine leucocidin (PVL)	SEA	SEB	SEC2	SED	TSST-1 (SEF)	SEG	SEH)	SEI	SEJ	SEK	SEL	SEM	SEN	SEO	SEP	SEQ	SER	SEU	SEX	sak	chp	scn	fnbB	bbp
30-020	1	1	0	0	0	0	1	0	0	0	0	0	0	0	1	0	0	0	0	0	0	0	0	0	0	0	1	0	0	0	1	1
36-057	1	1	0	0	0	1	1	0	0	0	0	0	0	0	1	0	0	0	0	0	0	0	0	0	0	0	1	1	0	1	1	0
57-034	1	1	0	0	0	0	0	0	0	0	0	0	1	0	1	0	0	0	0	0	0	0	0	0	0	0	1	0	0	0	1	0
65-098	1	1	1	0	0	0	1	0	0	0	0	0	0	0	1	0	0	0	0	0	0	0	0	0	0	0	1	1	1	1	0	0
36-004	1	2	0	0	0	0	1	0	0	0	0	0	0	0	1	0	0	0	0	0	0	0	0	0	0	0	1	0	0	0	0	0
29-001	1	3	0	0	0	0	1	0	0	0	0	0	0	0	1	0	0	0	0	0	0	0	0	0	0	0	1	0	0	0	0	1
48-001	1	3	0	1	0	0	1	0	0	0	0	0	0	0	1	0	0	0	0	0	0	0	0	0	0	0	1	1	1	1	1	0
54-016	1	3	0	1	0	0	1	0	0	0	0	0	0	0	1	0	0	0	0	0	0	0	0	0	0	0	1	0	0	0	0	0
62-008	1	3	0	1	0	0	1	0	0	0	0	0	0	0	1	0	0	0	0	0	0	0	0	0	0	0	1	0	0	0	0	0
63-071	1	3	0	0	0	0	1	0	0	0	0	0	0	0	1	0	0	0	0	0	0	0	0	0	0	0	1	0	0	0	0	0
64-065	1	3	0	0	0	0	1	0	0	0	0	0	0	0	1	0	0	0	0	0	0	0	0	0	0	0	1	0	0	0	0	0
17-024	1	4	0	0	0	0	1	0	0	0	0	0	0	0	1	0	0	0	0	0	0	0	0	0	0	0	1	0	0	0	1	1
26-006	1	4	0	1	0	0	1	0	0	0	0	0	0	0	1	0	0	0	0	0	0	0	0	0	0	0	1	0	0	0	0	0
53-100	1	4	0	0	0	0	1	0	0	0	0	0	0	0	1	0	0	0	0	0	0	0	0	0	0	0	1	0	0	0	0	0
67-013	1	4	1	1	0	0	1	0	0	0	0	0	0	0	1	0	0	0	0	0	0	0	0	0	0	0	1	0	0	0	0	0
63-019	1	5	0	0	0	0	1	0	0	0	0	0	0	0	1	0	0	0	0	0	0	0	0	0	0	0	1	1	1	1	1	0
63-045	1	5	0	0	0	0	1	0	0	0	0	0	0	0	1	0	0	0	0	0	0	0	0	0	0	0	1	1	1	1	1	0
66-021	1	6	0	1	0	0	1	0	0	0	0	0	0	0	1	0	0	0	0	0	0	0	0	0	0	0	1	0	0	0	0	0
38-086	5	2	0	0	1	0	0	0	0	0	0	1	0	1	0	1	1	0	0	1	1	1	0	0	1	1	1	1	1	1	0	0
17-021	5	3	0	0	0	0	0	0	0	0	0	0	0	0	0	0	0	0	0	0	0	0	0	0	0	0	1	1	1	1	1	0
66-100	6	1	1	0	0	0	1	0	0	0	0	0	0	0	0	0	0	0	0	0	0	0	0	0	0	0	1	1	1	1	0	1
26-073	6	5	0	0	0	0	1	0	0	0	0	0	0	0	0	0	0	0	0	0	0	0	0	0	0	0	1	0	0	0	0	0
11-038	8	1	0	0	1	0	0	0	0	1	0	0	0	0	0	0	0	1	0	0	0	0	0	1	0	0	1	0	0	0	0	0
31-073	8	1	1	0	1	0	0	1	0	0	0	0	0	0	0	0	0	0	0	0	0	0	0	0	0	0	1	1	1	1	0	0
51-058	8	1	0	0	1	0	0	0	0	0	0	0	0	0	0	0	0	0	0	0	0	0	0	0	0	0	1	0	0	0	0	0
29-031	8	2	0	1	1	0	0	1	0	0	0	0	0	0	0	0	0	0	0	0	0	0	0	0	0	0	1	0	0	0	0	0
20-093	8	3	0	0	1	0	0	1	0	0	0	0	0	0	0	0	0	0	0	0	0	0	0	0	0	0	1	0	0	0	0	1
29-021	8	3	0	0	1	0	0	1	0	0	0	0	0	0	0	0	0	0	0	0	0	0	0	0	0	0	1	1	1	1	0	0
51-045	8	3	0	1	1	0	0	0	0	0	0	0	0	0	0	0	0	0	0	0	0	0	0	0	0	0	1	1	1	1	1	1
40-086	8	4	0	0	1	0	0	1	0	0	0	0	0	0	0	0	0	0	0	0	0	0	0	0	0	0	1	0	0	0	0	0
11-028	8				1	1	0	0	1	1	0	0	0	0	0	0	0	1	0	0	0	0	0	1	0	0	1	0	0	0	0	0
33-029	30	6	0	0	0	0	0	0	1	0	0	0	0	1	0	1	0	0	0	1	1	1	0	0	0	1	0	0	0	0	0	0
36-009	45	6	0	0	0	0	0	0	0	0	0	0	0	1	0	1	0	0	0	1	1	1	0	0	0	1	1	0	0	0	0	0
21-081	97	1	0	0	0	0	1	0	0	0	0	0	0	0	0	0	0	0	0	0	0	0	0	0	0	0	1	0	0	0	0	0
37-094	97	1	0	0	0	1	1	0	0	0	0	0	0	0	0	0	0	0	0	0	0	0	0	0	0	0	1	0	0	0	0	0
48-075	97	1	0	0	0	0	1	0	0	0	0	0	0	0	0	0	0	0	0	0	0	0	0	0	0	0	1	0	0	0	0	0
66-032	97	1	1	0	0	0	1	0	0	0	0	0	0	0	0	0	0	0	0	0	0	0	0	0	0	0	1	0	0	0	0	0
28-091	97	2	0	0	0	0	1	0	0	0	0	0	0	0	0	0	0	0	0	0	0	0	0	0	0	0	1	1	1	1	0	0
17-036	97	3	0	0	0	1	1	0	0	0	0	0	0	0	0	0	0	0	0	0	0	0	0	0	0	0	1	0	0	0	0	0
50-087	97	4	0	0	0	0	1	0	0	0	0	0	0	0	0	0	0	0	0	0	0	0	0	0	0	0	1	0	0	0	0	0
47-073	97	5	0	1	0	0	1	0	0	0	0	0	0	0	0	0	0	0	0	0	0	0	0	0	0	0	1	0	0	0	0	0
47-087	97	5	0	1	0	0	1	0	0	0	0	0	0	0	0	0	0	0	0	0	0	0	0	0	0	0	1	0	0	0	1	0
33-036	133	1	0	0	0	1	1	0	0	0	0	0	0	0	0	0	0	0	0	0	0	0	0	0	0	0	1	0	0	0	1	0
49-097	133	1	0	0	0	0	1	0	0	0	0	0	0	0	0	0	0	0	0	0	0	0	0	0	0	0	1	0	0	0	0	0
66-064	133	1	0	1	0	0	1	0	0	0	0	0	0	0	0	0	0	0	0	0	0	0	0	0	0	0	1	0	0	0	0	0
66-067	133	1	0	0	0	0	1	0	0	0	0	0	0	0	0	0	0	0	0	0	0	0	0	0	0	0	1	0	0	0	1	1
67-049	133	1	0	1	0	0	1	0	0	0	0	0	0	0	0	0	0	0	0	0	0	0	0	0	0	0	1	1	1	1	0	0
36-054	133	4	0	1	0	1	1	0	0	0	0	0	0	0	0	0	0	0	0	0	0	0	0	0	0	0	1	0	0	0	0	0
41-079	133	4	0	1	0	0	1	0	0	0	0	0	0	0	0	0	0	0	0	0	0	0	0	0	0	0	1	0	0	0	1	1
46-023	133	4	0	0	0	0	1	0	0	0	0	0	0	0	0	0	0	0	0	0	0	0	0	0	0	0	1	0	0	0	0	0
48-067	133	4	0	1	0	0	1	0	0	0	0	0	0	0	0	0	0	0	0	0	0	0	0	0	0	0	1	0	0	0	1	1
49-079	133	4	0	1	0	0	1	0	0	0	0	0	0	0	0	0	0	0	0	0	0	0	0	0	0	0	1	0	0	0	1	0
26-028	133	5	0	0	0	0	0	0	0	0	0	0	0	0	0	0	0	0	0	0	0	0	0	0	0	0	1	0	0	0	0	0
30-061	188	4	0	1	0	0	0	0	0	0	0	0	0	0	0	0	0	0	0	0	0	0	0	0	0	0	1	0	0	0	1	0
56-089	398	1	1	0	1	0	0	0	0	0	0	0	0	0	0	0	0	0	0	0	0	0	0	0	0	0	0	0	0	0	0	0
49-069	398	4	0	0	1	0	0	0	0	0	0	0	0	0	0	0	0	0	0	0	0	0	0	0	0	0	0	1	0	1	1	0
59-071	398	4	1	1	0	0	1	0	0	0	0	0	0	0	0	0	0	0	0	0	0	0	0	0	0	0	0	0	0	0	0	0
63-083	582	2	0	0	0	0	0	0	0	0	0	0	0	0	0	0	0	0	0	0	0	0	0	0	0	0	1	0	0	0	0	0
61-017	612	1	1	0	1	0	0	0	0	1	0	0	0	0	0	0	0	1	0	0	0	0	0	1	0	0	1	0	0	0	0	0
60-070	612	3	0	0	0	0	0	0	0	1	0	0	0	0	0	0	0	1	0	0	0	0	0	1	0	0	1	0	1	1	0	0
09-047	816	1	0	0	0	0	1	0	1	0	1	0	1	1	0	1	0	0	1	1	1	1	0	0	0	1	1	0	0	0	0	0
60-016	816	1	0	0	0	0	1	0	1	0	1	0	1	1	0	1	0	0	1	1	1	1	0	0	0	1	1	0	0	0	0	0
67-090	816	1	0	0	0	1	1	0	1	0	1	0	1	1	0	1	0	0	1	1	1	1	0	0	0	1	1	0	0	0	0	0
54-075	816	3	0	1	0	0	1	0	1	0	1	0	1	1	0	1	0	0	1	1	1	1	0	0	0	1	1	0	0	0	0	0
58-006	816	3	0	1	0	0	1	0	1	0	1	0	1	1	0	1	0	0	1	1	1	1	0	0	0	1	1	0	0	0	0	0
28-062	816	4	1	0	0	0	1	0	1	0	1	0	1	1	0	1	0	0	1	1	1	1	0	0	0	1	1	0	0	0	0	0
62-068	1181	1	0	0	0	0	0	0	0	0	0	0	0	0	0	0	0	0	0	0	0	0	1	0	0	0	1	0	0	0	0	0
29-017	1660	1	0	0	0	0	1	0	0	0	0	0	0	0	0	1	0	0	0	1	1	1	0	0	0	1	1	0	0	0	0	0
49-063	1660	1	0	0	0	0	1	0	0	0	0	0	0	0	0	1	0	0	0	1	1	1	0	0	0	1	1	0	0	0	0	0
68-009	4214	1	0	1	0	0	1	0	0	0	0	0	0	0	0	0	0	0	0	0	0	0	0	0	0	0	1	0	0	0	1	1
70-074	4215	3	0	1	0	1	0	0	0	0	0	0	0	0	0	0	0	0	0	0	0	0	0	0	0	0	1	0	0	0	0	0
60-073	4277	6	0	1	0	0	0	0	0	0	0	0	0	0	0	0	0	0	0	0	0	0	0	0	0	0	1	0	0	0	0	0
